# Supplementary material for: Phytochemicals and In Vitro Bioactivities of Aqueous Ethanolic Extracts from Common Vegetables in Thai Food
Source: Plants (Basel). 2021 Jul 29;10(8):1563. doi: 10.3390/plants10081563 (PMC8400534; doi:10.3390/plants10081563)
Supplement: Supplementary file 1 [file plants-10-01563-s001.zip]

Archive with 1 entries (1 files):
- plants-1311981-supplementary.pdf
